# Supplementary material for: Legacy Effects in Buds and Leaves of European Beech Saplings (Fagus sylvatica) after Severe Drought
Source: Plants (Basel). 2023 Jan 26;12(3):568. doi: 10.3390/plants12030568 (PMC9920899; doi:10.3390/plants12030568)
Supplement: Supplementary file 1 [file plants-12-00568-s001.zip]

Archive with 1 entries (1 files):
- plants-2005006-supplementary.pdf
